# Supplementary material for: Human papillomavirus infection among head and neck squamous cell carcinomas in southern China
Source: PLoS One. 2019 Sep 23;14(9):e0221045. doi: 10.1371/journal.pone.0221045 (PMC6756512; doi:10.1371/journal.pone.0221045)
Supplement: S1 File — (XLSX) [file pone.0221045.s001.xlsx]

## Sheet: Wenzhou
		Age	Sex	Pathology number	Pathology type	P16 result	Overall Survival	Pathology type		PCR result	P16结果(P16 result)
							m: month	Intranasal neoplasm: 0		1为HPV阳性(+)	0为阴性(-)/Negative;
							y: year	Larynx: 1		0为HPV阴性(-)
								Linguae: 2			1为弱阳性 (+)/Weak Positive;
								Hypopharynx: 3
								Tonsil: 4			2为阳性(++)/Positive;
								Gingiva: 5
								Palatine: 6			3为强阳性(+++)/Strong Positive;
								Buccal: 7
											4为超强阳性
											(++++)/Super Positive
	Larynx	59	1	15-02283A	1	0	失联（No responses）
		71	1	17-25153F	1	3	5M
		65	1	13-16363E	1	0	失联（No responses）
喉癌及下咽癌(Larynx and Hypopharyn)		84	1	09-23158E	1	0	9y
		57	1	10-13856B	1	0	8y
		45	1	11-28370	1	1	2y
喉癌		69	1	15-06123	1	1	3y
及
下咽癌
		56	1	11-27268	1	0	失联（No responses）
		64	1	17-08781	1	0	失联（No responses）
		56	1	10-15154	1	2	失联（No responses）
		57	1	16-19655	1	0	失联（No responses）
		35	1	11-28401A	1	1	7y
		82	1	15-30085	1	0	3y
		67	1	14-5456A	1	1	1y
		48	1	14-19675A	1	0	失联（No responses）
		63	1	10-20053A	1	0
		78	1	14-30469A	1	1	失联（No responses）
		55	1	09-15546A	1	0	失联（No responses）
		72	1	17-29572A	1	0	1y
		96	1	17-25974B	1	1	1y
		55	1	17-07196	1	0	失联（No responses）
		53	1	16-3443	1	1	失联（No responses）
		56	1	12-15898A	1	0	失联（No responses）
		56	1	12-28908A	1	0	1y
		55	1	11-28287A	1	2	7y
		49	1	16-15925	1	0	1y
		53	1	11-01721A	1	0	失联（No responses）
		66	1	12-19314A	1	1	失联（No responses）
		54	1	17-26900B	1	1	1y
		79	1	13-22733E	1	0	2y
		57	1	13-3909A	1	1	5y
		57	1	13-29802A	1	0	失联（No responses）
		75	2	14-21522D	1	3	失联（No responses）
		65	1	17-05551	1	0	1y
		75	1	17-00466	1	0	2y
		77	1	17-15931B	1	0	11M
		46	1	17-09428 I	1	(418) 0	失联（No responses）
		65	1	12-23788A	1	0	2y
		58	1	17-12720	1	1	失联（No responses）
		57	1	14-10877A	1	1	4y
		67	1	16-18051	1	0	1y
		78	1	10-3196F	1	0	3y
		70	1	16-27596	1	2	失联（No responses）
		66	1	10-16945C	1	0	失联（No responses）
		64	1	15-24359	1	1	3y
		61	1	14-23263E	1	1	3y
		67	1	09-13755B	1	0	9y
		54	1	17-07875B	1	0	失联（No responses）
		41	1	16-13607	1	0	失联（No responses）
		68	1	12-20279A	1	0	7y
		78	1	16-25475	1	1	2y
		55	1	12-08775A	1	0	失联（No responses）
		65	1	10-24113A	1	1	8y
		69	1	17-21002A	1	0	1y
		59	1	17-4376	1	0	1y
		57	1	10-14618B	1	0	8y
		81	1	10-4741A	1	0	1y
	Hypopharyn	71	1	14-05128A	3	4	1y
		54	1	10-27977C	3	0	3y
		52	1	13-10350A	3	0	1y
		55	1	12-28085A	3	0	3y
	Gingive	76	2	17-20230B	5	0	1y
		66	2	17-31504A	5	1	失联（No responses）
	Palatine	78	1	13-30189A	6	0	5y
		76	1	13-22525	6	1	失联（No responses）
	buccal	79	1	17-03164	7	0	3M
		78	2	16-1773	2	1	2y
口腔癌 (oral carcinoma )		57	1	15--89A	2	1	失联（No responses）
		64	1	16-19266	2	0	失联（No responses）
		58	1	15-27083	2	0	2y
		51	1	15-02617A	2	4	失联（No responses）
	lingue	59	2	15-25274	2	1	1y
	Tonsil	68	1	14-1321A	4	0	4y
		54	1	16-8000	4	0	2y
		42	1	16-19646	4	2	失联（No responses）
口咽癌 (Oropharyngeal carcinoma)	Lingue BASE	39	1	17-19545A	2	0	1y

## Sheet: Guangzhou
实验号（Test No.）	病理分型（Pathological type）	生存时间（Survival time）	P16结果（P16 result）
S-16	口底 (Mouth floor)	24M√
S-12	舌 (Tips/corpus linguae )	2Y √
S-15	舌 (Tips/corpus linguae )	30M√
S-7	舌 (Tips/corpus linguae )	3Y √	2
S-2	舌 (Tips/corpus linguae )	3Y √
S-8	舌 (Tips/corpus linguae )	3Y √
S-6	舌 (Tips/corpus linguae )	3Y √
Z-8	舌 (Tips/corpus linguae )	4Y√
Z-17	舌 (Tips/corpus linguae )	4Y√
Z-4	舌 (Tips/corpus linguae )	59M√
X-19	舌 (Tips/corpus linguae )	6Y√	2
X-4	舌 (Tips/corpus linguae )	82M√
D-6??	舌 (Tips/corpus linguae )	失联 （No response）
S-13	舌 (Tips/corpus linguae )	失联 （No response）
Z-12	舌 (Tips/corpus linguae )	失联 （No response）
X-24	舌 (Tips/corpus linguae )	16M√	2
Z-11	舌 (Tips/corpus linguae )	46M x
D-20	舌 (Tips/corpus linguae )	8M√
D-27	舌 (Tips/corpus linguae )	6M√
X-21	腭 (palatine)	10M x
S-21	会厌 （epiglottis）	2Y √
D-30	颊癌 （buccal）	38M√
S-20	舌(Tips/corpus linguae )	2Y √
D-4	舌(Tips/corpus linguae )	2Y √
S-22	舌(Tips/corpus linguae )	2Y √
D-5	舌(Tips/corpus linguae )	2Y √
S-1	舌(Tips/corpus linguae )	2Y x
S-10	舌(Tips/corpus linguae )	3Y √
S-17	舌(Tips/corpus linguae )	3Y √
Z-23	舌(Tips/corpus linguae )	47M√
Z-15	舌(Tips/corpus linguae )	4Y√
X-8	舌(Tips/corpus linguae )	65M√
X-15	舌(Tips/corpus linguae )	67M√
D-28	舌(Tips/corpus linguae )	6M√
X-3	舌(Tips/corpus linguae )	6Y√
X-28	舌(Tips/corpus linguae )	失联 （No response）
Z-6	舌(Tips/corpus linguae )	失联 （No response）
X-25	舌(Tips/corpus linguae )	失联 （No response）
X-10	牙龈（gingiva）	49M√
S-19	舌(Tips/corpus linguae )	2Y √
X-17	舌(Tips/corpus linguae )	44M x
Z-5	舌(Tips/corpus linguae )	62M√	3
D-24	扁桃体（tonsils）	26M x
Z-21	颊癌 （buccal）	33 x	2
D-29	舌(Tips/corpus linguae)	7M√
S-14	舌根(linguae root)	13M x
Z-19	口底 (Mouth floor)	28M x
D-15	舌(Tips/corpus linguae )	13M√
D-9	舌(Tips/corpus linguae )	16M√
D-8	舌(Tips/corpus linguae )	16M√
S-24	舌(Tips/corpus linguae )	17M√
D-10	舌(Tips/corpus linguae )	18M√
D-1	舌(Tips/corpus linguae )	19M√
S-23	舌(Tips/corpus linguae )	2Y √
S-9	舌(Tips/corpus linguae )	34M x
S-11	舌(Tips/corpus linguae )	3Y √
Z-18	舌(Tips/corpus linguae )	4Y√
Z-13	舌(Tips/corpus linguae )	4Y√
Z-14	舌(Tips/corpus linguae )	4Y√
D-26	舌(Tips/corpus linguae )	5M√
X-16	舌(Tips/corpus linguae )	61M x
X-6	舌(Tips/corpus linguae )	76M√
S-3	舌(Tips/corpus linguae )	失联 （No response）
X-11	舌(Tips/corpus linguae )	失联 （No response）
S-5	舌(Tips/corpus linguae )	失联 （No response）
S-4	牙龈（gingiva）	38M√
X-7	牙龈（gingiva）	49M x
D-25	扁桃体（tonsils）	15M x
D-14	舌 (Tips/corpus linguae )	13M√
D-7	舌 (Tips/corpus linguae )	18M x	1
D-3	舌 (Tips/corpus linguae )	23M x	2
X-5	舌 (Tips/corpus linguae )	32M x
Z-22	舌 (Tips/corpus linguae )	34M x
X-27	舌 (Tips/corpus linguae )	3Y x
X-12	舌 (Tips/corpus linguae )	50M x
X-2	舌 (Tips/corpus linguae )	58M x
X-29	舌 (Tips/corpus linguae )	5Y x
Z-1	舌 (Tips/corpus linguae )	61M√
X-26	舌 (Tips/corpus linguae )	失联 （No response）
X-14	舌 (Tips/corpus linguae )	失联 （No response）
X-20	牙龈（gingiva）	38M x
X-22	牙龈（gingiva）	8Y√	2
Z-10	口底 (Mouth floor)	13M x
Z-7	舌 (Tips/corpus linguae )	38M x
Z-25	舌 (Tips/corpus linguae )	38M√	3
Z-3	舌根(linguae root)	23M x
X-13	舌 (Tips/corpus linguae )	52M x	1
X-18	腭 (palatine)	16M x
D-12	舌 (Tips/corpus linguae )	11M√
D-23	舌 (Tips/corpus linguae )	11M√
D-16	舌 (Tips/corpus linguae )	14M√
X-23	舌 (Tips/corpus linguae )	15M√
Z-24	舌 (Tips/corpus linguae )	45M x
D-18	舌 (Tips/corpus linguae )	8M√
D-19	舌根(linguae root)	9M√	3
Z-20	牙龈（gingiva）	26M x
Z-9	牙龈（gingiva）	30M x
D-13	喉 (larynx)	1Y√
X-1	口底 (Mouth floor)	28M x
D-11	舌 (Tips/corpus linguae)	17M√
Z-16	舌 (Tips/corpus linguae)	28M x
Z-2	舌 (Tips/corpus linguae)	34M x	2
X-30	舌 (Tips/corpus linguae)	46M x
S-18	舌 (Tips/corpus linguae)	6M x
D-2	牙龈（gingiva）	14M x
D-21	舌(Tips/corpus linguae)	10√
X-9	舌(Tips/corpus linguae)	14M x
D-22	舌(Tips/corpus linguae)	9M√	2
D-17	牙龈（gingiva）	15M x
10	口底 (Mouth floor)	30M √
10—11	口底 (Mouth floor)	12M√	1
4	舌(Tips/corpus linguae)	14M X
9	舌(Tips/corpus linguae)	24M√
5	喉 (larynx)	11M√
10—9	舌(Tips/corpus linguae)	7M√	2
10—16	会厌(epiglottis）	6M√
10—13	腭 (palatine)	7M√	2
7	扁桃体（tonsils）	16M√	4
3	舌 (Tips/corpus linguae)	4M x
10—6	会厌(epiglottis）	24M√
10—12	喉 (larynx)	15M√	2
10—1	喉 (larynx)	12M√
10—2	舌 (Tips/corpus linguae)	10M√
1	颊癌 （buccal）	8M x
10—10	喉 (larynx)	24M√
10—17	下咽(Hypopharyngeal)	失联 （No response）
10—3	牙龈（gingiva）	48M√	1
10—4	喉 (larynx)	23M√	1
10—7	扁桃体（tonsils）	8M √
10—14	扁桃体（tonsils）	6M√
10—15	下咽(Hypopharyngeal)	6M x	4
10—8	舌(Tips/corpus linguae)	失联 （No response）

## Sheet: Foshan
	年龄/Age	性别/Gender	实验编号/Test No.	病理分型/Pathological type	病种编号/Number of Cancers	P16/P16 results	杂交分型结果/PCR reverse dot blot hybridization	生存时间
								/Survival time
	63岁	男/M	2	喉癌声门型;中低分化鳞癌 (larynx)	5	-	16+
	54岁	男/M	3	喉高中分化鳞状细胞癌 (larynx)	5	-	-
	78岁	男/M	4	声门型；高中分化鳞癌 (larynx)	5	-	-
	68岁	男/M	5	声门型；中分化鳞癌 (larynx)	5	-	-
	46岁	男/M	6	喉高分化鳞癌 (larynx)	5	-	-
	79岁	男/M	7	声门型；中分化鳞癌 (larynx)	5	-	-
	59岁	男/M	8	喉高中分化鳞癌 (larynx)	5	+++	-
	54岁	男/M	9	喉中分化鳞癌 (larynx)	5	-	-
	51岁	男/M	10	喉高分化鳞癌 (larynx)	5	-	-
	48岁	男/M	11	声门型；高分化鳞癌 (larynx)	5	-	11+
	44岁	男/M	12	声门型；中分化鳞癌 (larynx)	5	-	-
	57岁	男/M	13	声门型；中分化鳞癌 (larynx)	5	-	-
	52岁	男/M	14	中分化鳞癌 (larynx)	5	-	-
	68岁	男/M	15	中分化鳞癌 (larynx)	5	-	-
	62岁	男/M	16	中分化鳞癌 (larynx)	5	-	-
喉(larynx)	66岁	男/M	17	声门型；高中分化鳞癌 (larynx)	5	-	-
	61岁	男/M	18	下咽癌高分化鳞癌；喉癌贯声门型 (larynx)	5	-	-
	59岁	男/M	19	声门型;高分化鳞癌 (larynx)	5	-	16+
	63岁	男/M	20	喉中分化鳞癌 (larynx)	5	-	-
	66岁	男/M	111	喉癌 (larynx)	5	-	-
	61岁	男/M	112	喉癌 (larynx)	5	-	-
	50岁	男/M	115	喉癌声门上型 (larynx)	5	-	-
	66岁	男/M	106	下咽癌高分化鳞癌(Hypopharyngeal)	8	-	-
	64岁	男/M	107	下咽后壁中分化鳞癌(Hypopharyngeal)	8	-	-
	63岁	男/M	108	下咽(Hypopharyngeal)	8	-	-
	67岁	男/M	109	下咽癌(Hypopharyngeal)	8	-	-
	64岁	男/M	110	下咽癌高分化(Hypopharyngeal)	8	-	-
下咽(Hypopharyngeal)	67岁	男/M	113	下咽癌(Hypopharyngeal)	8	-	-
	49岁	男/M	21	扁桃体低分化鳞状细胞癌(tonsils)	4	-	-	1OM√
	41岁	男/M	22	扁桃体软腭中-低分化鳞状细胞癌(tonsils)	4	+++	16+	45M√
扁桃体(tonsils)	66岁	男/M	23	未记录分化程度/no record	4	+++	16+	13M√
	58岁	男/M	24	扁桃体中分化鳞状细胞癌(tonsils)	4	-	16+	23M√
	56岁	男/M	25	扁桃体高中分化鳞癌(tonsils)	4	-	16+	20M√
	48岁	男/M	26	扁桃体高中分化鳞癌(tonsils)	4	-	16+	24M×
	58岁	男/M	27	扁桃体高分化鳞癌(tonsils)	4	-	16+	26M√
	56岁	女/F	28	扁桃体高中分化鳞癌(tonsils)	4	+++	16+	28M√
	61岁	男/M	29	扁桃体高中分化鳞癌(tonsils)	4	+++	16+	6M×
	55岁	男/M	30	扁桃体高分化鳞癌(tonsils)	4	-	6+ 16+	34M√
	72岁	男/M	32	扁桃体中分化鳞癌(tonsils)	4	+++	18+	6M×
	52岁	男/M	33	扁桃体中分化鳞癌(tonsils)	4	-	16+	3M×
	63岁	女/F	34	扁桃体高中分化鳞癌(tonsils)	4	-	59+	58M√
	72岁	男/M	35	扁桃体高中分化鳞癌(tonsils)	4	-	-	6M×
	52岁	女/F	36	扁桃体中分化鳞癌(tonsils)	4	+++	16+	56M√
	59岁	男/M	37	扁桃体高分化鳞癌(tonsils)	4	-	16+	60M√
	66岁	男/M	38	扁桃体中分化鳞癌(tonsils)	4	-	11+ 16+	24M×
	83岁	男/M	39	扁桃体中分化鳞癌(tonsils)	4	-	16+	失访
	62岁	男/M	40①	扁桃体高中分化鳞癌(tonsils)	4	-	16+	45M√
	60岁	男/M	83	扁桃体高分化鳞癌(tonsils)	4	-	-
	66岁	男/M	96	扁桃体窝中分化鳞癌(tonsils)	4	+++	18+
	76岁	女/F	41	舌根中分化鳞癌(linguae root)	9	-	6+	7M×
	42岁	男/M	42	舌根高分化鳞癌(linguae root)	9	-	11+	14M×
	58岁	男/M	43	舌根高中分化鳞癌(linguae root)	9	-	-	24M√
	55岁	男/M	44	舌根高中分化鳞癌(linguae root)	9	-	-	24M×
	70岁	男/M	45	舌根中分化鳞癌(linguae root)	9	-	-	7M×
	70岁	男/M	46	舌根中分化鳞癌(linguae root)	9	-	6+	18M×
	55岁	男/M	47	舌根中分化鳞癌(linguae root)	9	-	11+	29M√
	54岁	男/M	48	舌根高分化鳞癌(linguae root)	9	-	81+	10M√
	56岁	男/M	49	舌根高中分化鳞癌(linguae root)	9	+++	16+	6M×
	66岁	男/M	50	舌根高中分化鳞癌(linguae root)	9	-	-	72M√
	65岁	男/M	51	舌根高中分化鳞癌(linguae root)	9	+++	58+	34M√
	63岁	男/M	52	舌根中分化鳞癌(linguae root)	9	-	6+	失访
	62岁	女/F	53	舌根低分化鳞癌(linguae root)	9	-	11+	28M×
	73岁	男/M	54	舌根中分化鳞癌(linguae root)	9	-	-	7M×
舌根(linguae root)	60岁	男/M	55	舌根中分化鳞癌(linguae root)	9	-	11+ 16+	12M√
	46岁	男/M	56	舌根中低分化鳞癌(linguae root)	9	-	-	12M×
	62岁	男/M	57	舌根高中分化鳞癌(linguae root)	9	-	-	12M×
	50岁	女/F	59	舌根高分化鳞癌(linguae root)	9	-	-	16M√
	71岁	男/M	60	舌根高中分化鳞癌(linguae root)	9	-	11+ 16+	28M√
	51岁	女/F	61	舌根高分化鳞癌(linguae root)	9	-	16+	15M×
	43岁	女/F	62	舌根高分化鳞癌(linguae root)	9	-	-	45M√
	60岁	男/M	77	舌根高分化鳞癌(linguae root)	9	-	-
	73岁	男/M	78	舌根高中分化鳞癌(linguae root)	9	-	-
	51岁	男/M	85	舌根高分化鳞癌(linguae root)	9	-	-
	84岁	男/M	86B	扁桃体中分化鳞癌(tonsils)	9		-
	59岁	男/M	88	扁桃体高分化鳞癌(tonsils)	9	-	-
	34岁	男/M	99	舌根高分化鳞癌(linguae root)	9	-	18+
	60岁	男/M	102B	舌根中分化鳞癌(linguae root)	9	+++	18+
	54岁	女/F	103	舌根中分化鳞癌(linguae root)	9	-	16+ 18+
	67岁	男/M	63	软腭高中分化鳞癌 (palatine)	10	-	11+ 16+ 18+ 33+	62M√
	60岁	男/M	64	软腭高中分化鳞癌(palatine)	10	-	18+	6M√
	73岁	男/M	65	软腭中分化鳞癌(palatine)	10	-	-	失访（未参与生存分析的统计）(no responses)
	38岁	男/M	66	软腭高分化鳞癌(palatine)	10	-	-	16M√
	51岁	男/M	67	软腭中分化鳞癌(palatine)	10	-	16+ 18+	22M√
	57岁	男/M	68	软腭原位癌改变(palatine)	10	-	-	24M√
软腭(palatine)	60岁	男/M	70	软腭中分化鳞癌(palatine)	10	-	-	35M×
	53岁	男/M	71	软腭舌腭弓(palatine)	10	-	-	6M√
	51岁	男/M	72	软腭中分化鳞癌(palatine)	10	-	-	9M×
	84岁	男/M	73	软腭高分化鳞癌(palatine)	10	-	16+	26M√
	58岁	男/M	74	软腭高中分化鳞癌(palatine)	10	-	-	21M×
	59岁	男/M	75B	软腭高分化鳞癌(palatine)	10	-	16+ 18+ 33+	86M×
	55岁	男/M	76	软腭中分化鳞癌(palatine)	10	-	16+ 18+ 33+	24M×
	57岁	女/F	81	软腭高中分化鳞癌(palatine)	10	+++	-
	58岁	男/M	87	软腭咽喉弓鳞癌(palatine)	10	-	-
	47岁	男/M	95	软腭中分化鳞癌(palatine)	10	-	16+ 18+
	67岁	女/F	97	软腭高分化鳞癌(palatine)	10	-	18+
